# Supplementary material for: An Updated Systematic Review and Meta-Analysis of the Association between the De Ritis Ratio and Disease Severity and Mortality in Patients with COVID-19
Source: Life (Basel). 2023 Jun 5;13(6):1324. doi: 10.3390/life13061324 (PMC10303964; doi:10.3390/life13061324)
Supplement: Supplementary file 1 [file life-13-01324-s001.zip]

Archive with 15 entries (15 files):
- Supplementary_Figure_1.tif
- Supplementary_Figure_2.tif
- Supplementary_Figure_3.tif
- Supplementary_Figure_4.tif
- Supplementary_Figure_5.tif
- Supplementary_Figure_6.tif
- Supplementary_Figure_7.tif
- Supplementary_Material_Legends.pdf
- Supplementary_Table_1.pdf
- Supplementary_Table_2.pdf
- Supplementary_Table_3.pdf
- Supplementary_Table_4.pdf
- Supplementary_Table_5.pdf
- Supplementary_Table_6.pdf
- Supplementary_Table_7.pdf
